# Supplementary material for: Lead Optimization of a Butyrylcholinesterase Inhibitor for the Treatment of Alzheimer’s Disease
Source: J Med Chem. 2025 Jun 2;68(11):11693–723. doi: 10.1021/acs.jmedchem.5c00577 (PMC12169612; doi:10.1021/acs.jmedchem.5c00577)
Supplement: Supplementary file 2 [file jm5c00577_si_002.csv]

Compound	SMILES	hAChE IC50 ± SEM (µM)	hBChE IC50 ± SEM (µM)
2	COCCN(S(C1=CC(C=CC=C2)=C2C=C1)(=O)=O)CC3CCCN(CC4=CC=CC=C4)C3	>100	0.019 ± 0.005
4	O=S(NC1CCCN(CC2=CC=CC=C2)C1)(C3=CC=C(C=CC=C4)C4=C3)=O	>100	0.044 ± 0.007
6	O=S(N(C)C1CCCN(CC2=CC=CC=C2)C1)(C3=CC=C(C=CC=C4)C4=C3)=O	8.69 ± 2.09	0.12 ± 0.01
7	O=S(N(CC)C1CCCN(CC2=CC=CC=C2)C1)(C3=CC=C(C=CC=C4)C4=C3)=O	7.89 ± 1.89	0.039 ± 0.005
8	O=S(N(CCOC)C1CCCN(CC2=CC=CC=C2)C1)(C3=CC=C(C=CC=C4)C4=C3)=O	>100	0.032 ± 0.004
9	O=S(N(CCCOC)C1CCCN(CC2=CC=CC=C2)C1)(C3=CC=C(C=CC=C4)C4=C3)=O	16.77 ± 5.80	0.010 ± 0.003
5	O=S(NC1CCN(CC2=CC=CC=C2)CC1)(C3=CC(C=CC=C4)=C4C=C3)=O	>100	0.40 ± 0.09
10	O=S(N(C)C1CCN(CC2=CC=CC=C2)CC1)(C3=CC(C=CC=C4)=C4C=C3)=O	8.09 ± 1.28	0.14 ± 0.02
11	O=S(N(CC)C1CCN(CC2=CC=CC=C2)CC1)(C3=CC(C=CC=C4)=C4C=C3)=O	12.75 ± 4.62	0.058 ± 0.008
12	O=S(N(CCOC)C1CCN(CC2=CC=CC=C2)CC1)(C3=CC(C=CC=C4)=C4C=C3)=O	18.84 ± 6.54	0.018 ± 0.001
13	O=S(N(CCCOC)C1CCN(CC2=CC=CC=C2)CC1)(C3=CC(C=CC=C4)=C4C=C3)=O	7.73 ± 1.96	0.025 ± 0.003
42	O=S(NCC1CCN(CC2=CC=CC=C2)C1)(C3=CC=C(C=CC=C4)C4=C3)=O	3.10 ± 0.55	0.031 ± 0.004
3	O=S(N(C)CC1CCN(CC2=CC=CC=C2)C1)(C3=CC=C(C=CC=C4)C4=C3)=O	8.24 ± 2.31	0.013 ± 0.002
44	O=S(N(CC)CC1CCN(CC2=CC=CC=C2)C1)(C3=CC=C(C=CC=C4)C4=C3)=O	22.14 ± 3.60	0.023 ± 0.005
45	O=S(N(CCOC)CC1CCN(CC2=CC=CC=C2)C1)(C3=CC=C(C=CC=C4)C4=C3)=O	53.02 ± 12.32	0.0086 ± 0.0015
46	O=S(N(CCCOC)CC1CCN(CC2=CC=CC=C2)C1)(C3=CC=C(C=CC=C4)C4=C3)=O	29.81 ± 3.69	0.0098 ± 0.0011
57	O=S(NC1CCN(CC2=CC=CC=C2)C1)(C3=CC=C(C=CC=C4)C4=C3)=O	>100	0.081 ± 0.003
58	O=S(N(C)C1CCN(CC2=CC=CC=C2)C1)(C3=CC=C(C=CC=C4)C4=C3)=O	12.75 ± 0.66	0.046 ± 0.004
59	O=S(N(CC)C1CCN(CC2=CC=CC=C2)C1)(C3=CC=C(C=CC=C4)C4=C3)=O	15.45 ± 3.75	0.091 ± 0.004
60	O=S(N(CCOC)C1CCN(CC2=CC=CC=C2)C1)(C3=CC=C(C=CC=C4)C4=C3)=O	27.57 ± 10.64	0.029 ± 0.003
61	O=S(N(CCCOC)C1CCN(CC2=CC=CC=C2)C1)(C3=CC=C(C=CC=C4)C4=C3)=O	11.81 ± 4.13	0.018 ± 0.002
76	O=S(N1CCN(CC2=CC=CC=C2)C1)(C3=CC=C(C=CC=C4)C4=C3)=O	>100	0.093 ± 0.011
77	O=S(N1CCCN(CC2=CC=CC=C2)C1)(C3=CC(C=CC=C4)=C4C=C3)=O	4.37 ± 1.06	0.045 ± 0.004
78	O=S(N1CCN(CC2=CC=CC=C2)CC1)(C3=CC=C(C=CC=C4)C4=C3)=O	>100	2.51 ± 0.56
